# Supplementary material for: Clinical and translational study of ivosidenib plus nivolumab in advanced solid tumors harboring IDH1 mutations
Source: Oncologist. 2025 Oct 25;30(11):oyaf362. doi: 10.1093/oncolo/oyaf362 (PMC12605714; doi:10.1093/oncolo/oyaf362)
Supplement: oyaf362_Supplementary_Data [file oyaf362_supplementary_data.zip]

Archive with 2 entries (2 files):
- IDH1_trial_paper.supp_materials.20250928.pdf
- IDH1_trial_paper.supp_tables.20250717e.xlsx
